# Supplementary material for: Discovery of Anti-Coronavirus Cinnamoyl Triterpenoids Isolated from Hippophae rhamnoides during a Screening of Halophytes from the North Sea and Channel Coasts in Northern France
Source: Int J Mol Sci. 2023 Nov 22;24(23):16617. doi: 10.3390/ijms242316617 (PMC10705938; doi:10.3390/ijms242316617)
Supplement: Supplementary file 1 [file ijms-24-16617-s001.zip]

Archive with 1 entries (1 files):
- ijms-2720107-supplementary.pdf
